# Supplementary material for: BABA-Induced DNA Methylome Adjustment to Intergenerational Defense Priming in Potato to Phytophthora infestans
Source: Front Plant Sci. 2019 May 31;10:650. doi: 10.3389/fpls.2019.00650 (PMC6554679; doi:10.3389/fpls.2019.00650)
Supplement: TABLE S1 — Numerical data of melting curves obtained from MS-HRM analysis for the tested genes. [file Table_1.XLSX]

## Sheet: Arkusz1
Temperature [°C]	NPR1 control (unprimed)		NPR1 3h after induction		NPR1 48h after induction		StWRKY1 control (unprimed)		StWRKY1 6h after induction		PR1 control (unprimed)		PR1 6h after induction		R3a control (unprimed)		R3a BABA-primed		R3a unprimed / vr P. infestans		R3a unprimed / avr P. infestans		R3a BABA / vr P. infestans		R3a progeny of BABA / vr P. infestans (vegetative)		R3a progeny of BABA / vr P. infestans (generative)
	average	SD	average	SD	average	SD	average	SD	average	SD	average	SD	average	SD	average	SD	average	SD	average	SD	average	SD	average	SD	average	SD	average	SD
68	100	0	100	0	100	0	100	0	100	0	100	0	100	0	100	0	100	0	100	0	100	0	100	0	100	0	100	0
68.2	100	0	100	0	100	0	97.9379	0.0620302	98.4271	0.101333	100	0	100	0	100	0	100	0	100	0	100	0	100	0	100	0	100	0
68.4	100	0	100	0	100	0	95.7753	0.114116	96.8447	0.203092	100	0	100	0	100	0	100	0	100	0	100	0	100	0	100	0	100	0
68.6	100	0	100	0	100	0	93.5598	0.162988	95.232	0.325186	100	0	100	0	100	0	100	0	100	0	100	0	100	0	100	0	100	0
68.8	100	0	100	0	100	0	91.3729	0.212032	93.4629	0.449541	100	0	100	0	100	0	100	0	100	0	100	0	100	0	100	0	100	0
69	100	0	100	0	100	0	89.2017	0.27755	91.7174	0.554223	100	0	100	0	100	0	100	0	100	0	100	0	100	0	100	0	100	0
69.2	100	0	100	0	100	0	87.016	0.338369	89.9023	0.655223	100	0	100	0	100	0	100	0	100	0	100	0	100	0	100	0	100	0
69.4	100	0	100	0	100	0	84.8231	0.402075	88.0036	0.779361	100	0	100	0	100	0	100	0	100	0	100	0	100	0	100	0	100	0
69.6	100	0	100	0	100	0	82.5863	0.453536	86.0821	0.899267	100	0	100	0	100	0	100	0	100	0	100	0	100	0	100	0	100	0
69.8	100	0	100	0	100	0	80.337	0.500025	84.1119	1.01703	100	0	100	0	100	0	100	0	100	0	100	0	100	0	100	0	100	0
70	100	0	100	0	100	0	78.0364	0.533692	82.0726	1.12893	100	0	100	0	100	0	100	0	100	0	100	0	100	0	100	0	100	0
70.2	97.9036	0.0357213	98.1922	0.0443094	97.9857	0.0659886	75.6235	0.575629	79.8868	1.10351	100	0	100	0	98.8011	0.0792957	100.532	0.0504533	98.6707	0.0650193	98.7377	0.0430174	98.8972	0.0522156	98.7437	0.12345	98.8987	0.0170174
70.4	95.7972	0.0509146	96.3236	0.0949215	95.9462	0.11212	73.1944	0.613241	77.5988	1.18078	100	0	100	0	97.5457	0.162048	100.977	0.0578477	97.1589	0.157819	97.5346	0.115549	97.6425	0.0596596	97.357	0.1699	97.6859	0.0241
70.6	93.6075	0.0800412	94.3904	0.154641	93.8921	0.155608	70.6269	0.671991	75.1923	1.34487	100	0	100	0	96.2016	0.163931	101.107	0.0977792	95.6248	0.202179	96.2933	0.179474	96.3035	0.160914	95.9947	0.201303	96.2751	0.0138124
70.8	91.3383	0.0949323	92.385	0.2112	91.7454	0.186071	67.9117	0.74505	72.6098	1.55283	100	0	100	0	94.6578	0.175522	101.228	0.131449	94.0154	0.21851	94.8228	0.180907	94.7236	0.24334	94.275	0.225652	94.5225	0.0236747
71	88.9731	0.116259	90.4704	0.275162	89.4856	0.216317	65.0267	0.830199	69.7528	1.66562	100	0	100	0	93.0235	0.172443	101.008	0.164926	92.3259	0.259653	93.2863	0.212799	92.9925	0.266713	92.5544	0.222749	92.6079	0.0457423
71.2	86.5767	0.142098	88.5132	0.341905	87.1868	0.245551	61.9967	0.903707	66.6067	1.66634	98.2639	0.0418467	98.2056	0.0807294	91.1947	0.177354	100.452	0.190796	90.6085	0.261281	91.5684	0.206494	91.0527	0.275044	90.6307	0.206818	90.7232	0.0498174
71.4	84.0095	0.158906	86.5321	0.412437	84.6425	0.291001	58.7196	0.987571	63.027	1.72232	96.3862	0.0782193	96.2815	0.144283	89.1903	0.228398	99.5819	0.197219	88.8234	0.233216	89.5919	0.279067	89.0225	0.200355	88.4277	0.196811	88.6607	0.0727471
71.6	81.4235	0.191058	84.439	0.476427	82.1143	0.329732	55.1365	1.06975	58.9872	1.822	94.3233	0.139205	94.2095	0.198263	86.9072	0.249703	98.5652	0.195247	86.9665	0.231434	87.3947	0.326892	86.7746	0.132554	86.0466	0.280105	86.4201	0.0908653
71.8	78.7833	0.205504	82.2663	0.527895	79.3994	0.388736	51.0907	1.15862	54.3684	1.81905	92.1251	0.20585	92.0121	0.217192	84.3898	0.279313	97.0572	0.204075	85.0419	0.236285	84.9792	0.348826	84.3717	0.144681	83.4357	0.336693	83.7515	0.141013
72	76.0945	0.199911	79.9225	0.588923	76.5805	0.473	46.4352	1.25067	49.2207	1.8722	89.869	0.287776	89.7471	0.236645	81.6069	0.364619	95.1472	0.205316	82.9604	0.253551	82.2861	0.363237	81.5723	0.195643	80.4551	0.362206	80.7517	0.190975
72.2	73.2291	0.200328	77.5002	0.646586	73.5133	0.602472	41.0872	1.33211	43.4375	1.86008	87.4184	0.377882	87.329	0.274256	78.5796	0.427475	92.5848	0.239773	80.7148	0.20075	79.4716	0.381818	78.5662	0.265112	77.2633	0.387514	77.6155	0.287925
72.4	70.2389	0.198683	74.919	0.694951	70.259	0.797036	35.1352	1.35097	37.2642	1.89961	84.7046	0.457072	84.7295	0.306587	75.3641	0.51324	89.569	0.290983	78.4391	0.183641	76.3846	0.434472	75.3332	0.305665	73.7394	0.441962	74.2315	0.406045
72.6	67.055	0.212523	72.1941	0.746788	66.7516	1.02732	28.7413	1.28393	30.9336	1.81811	81.9344	0.557702	81.992	0.386799	72.109	0.608974	86.3197	0.360261	76.0269	0.275206	73.2723	0.531421	72.106	0.350602	70.2156	0.453709	70.9191	0.524507
72.8	63.8046	0.224577	69.3474	0.795784	63.2647	1.25041	22.5223	1.10516	24.7672	1.70207	78.8849	0.66487	79.0019	0.448484	68.917	0.723442	82.8718	0.460336	73.5098	0.399263	70.2275	0.617671	68.901	0.374318	66.7333	0.464744	68.0051	0.633625
73	60.3544	0.230084	66.2229	0.846974	59.6299	1.43965	16.8955	0.84117	18.9707	1.61637	75.6254	0.805586	75.7823	0.503128	65.7582	0.823336	79.1616	0.561153	70.6774	0.472578	67.1998	0.688122	65.8678	0.408919	63.331	0.471151	65.2682	0.728521
73.2	56.7883	0.240232	62.8449	0.872395	56.0203	1.54828	12.3095	0.542413	13.8562	1.5564	72.0404	0.934022	72.2825	0.563662	62.5669	0.901833	75.6257	0.665102	67.3893	0.550337	64.1847	0.750386	62.7523	0.464199	59.9723	0.510805	62.7136	0.862545
73.4	53.2287	0.242064	59.3022	0.885773	52.455	1.5838	8.86636	0.281561	9.6023	1.41373	68.1442	1.02869	68.5235	0.619367	59.3182	0.967871	72.0781	0.732123	63.5759	0.608617	61.2285	0.770163	59.68	0.490569	56.614	0.512548	59.9415	0.975008
73.6	49.7758	0.246219	55.6857	0.887542	49.117	1.57171	6.48825	0.10738	6.45901	0.732657	64.1218	1.11307	64.6171	0.690468	55.7387	1.0545	68.742	0.812247	59.2654	0.785155	57.8075	0.757205	56.144	0.557167	52.932	0.521723	56.755	1.09271
73.8	46.3916	0.251605	52.1066	0.856504	45.8336	1.53903	4.93013	0.0875239	4.68854	0.290001	59.9067	1.18159	60.5373	0.744725	51.5314	1.10724	65.8183	0.861243	54.3932	0.932103	53.9043	0.750961	52.0046	0.582186	48.5251	0.512573	52.9348	1.22317
74	43.0865	0.255512	48.5861	0.814181	42.6616	1.51293	3.85746	0.106414	3.49438	0.139101	55.8665	1.21102	56.6094	0.789294	46.3324	1.1111	62.8586	0.907191	49.1938	1.0469	49.0509	0.755521	46.8285	0.658364	43.1454	0.500739	47.8467	1.35653
74.2	39.8508	0.268753	45.2176	0.770641	39.5101	1.49496	2.99145	0.0964613	2.62437	0.168225	52.1214	1.23524	52.9445	0.834859	39.7221	1.02832	58.1654	0.953667	43.2666	1.13196	42.7636	0.719908	40.2043	0.76252	36.3381	0.484098	40.8713	1.44626
74.4	36.596	0.282999	41.8865	0.729035	36.3918	1.4676	2.2011	0.0679655	1.90528	0.141917	48.7882	1.22834	49.6816	0.839474	31.7851	0.936768	50.6071	0.966916	36.2626	1.23281	34.9573	0.855505	32.1241	0.85258	28.2362	0.488804	32.283	1.45
74.6	33.2228	0.28476	38.4933	0.698936	33.1444	1.44124	1.47715	0.0457731	1.27912	0.10083	45.9471	1.20756	46.8536	0.835553	23.0889	0.828588	39.5917	0.89191	28.0763	1.25255	26.0008	1.05113	23.1432	0.896078	19.7886	0.570356	22.6623	1.32516
74.8	29.5998	0.286699	34.9269	0.669618	29.6215	1.41582	0.738486	0.0244	0.63937	0.0430698	43.5665	1.16617	44.4694	0.825366	14.7169	0.722305	26.9689	0.716234	19.4568	1.12673	17.0575	1.08743	14.4684	0.834903	12.0068	0.584587	13.7314	1.07356
75	25.6913	0.299132	31.0608	0.643853	25.8319	1.37939	0	0	0	0	41.5111	1.14033	42.3692	0.81837	7.74403	0.548754	14.9263	0.474471	11.3243	0.835585	9.32931	0.875308	7.42413	0.639866	5.91594	0.464965	6.5837	0.713585
75.2	21.7028	0.31103	26.9267	0.606169	21.9807	1.34601	0	0	0	0	39.691	1.11684	40.4916	0.815734	2.78571	0.287426	5.30742	0.238281	4.65821	0.432002	3.45045	0.499448	2.52579	0.344157	1.93279	0.264107	1.96187	0.34003
75.4	17.7132	0.322816	22.6642	0.57392	18.1195	1.31614	0	0	0	0	37.9193	1.07233	38.6714	0.79012	0	0	0	0	0	0	0	0	0	0	0	0	0	0
75.6	13.8574	0.342505	18.2515	0.569515	14.4143	1.27363	0	0	0	0	36.2753	1.02528	36.9192	0.770787	0	0	0	0	0	0	0	0	0	0	0	0	0	0
75.8	10.2467	0.363084	13.9347	0.592429	10.8777	1.22614	0	0	0	0	34.576	1.00029	35.1068	0.743851	0	0	0	0	0	0	0	0	0	0	0	0	0	0
76	7.04158	0.354018	9.88558	0.636952	7.65651	1.11875	0	0	0	0	32.7633	0.964362	33.2004	0.715138	0	0	0	0	0	0	0	0	0	0	0	0	0	0
76.2	4.45186	0.32518	6.46739	0.613553	5.01082	0.940802	0	0	0	0	30.7026	0.909747	31.0864	0.684201	0	0	0	0	0	0	0	0	0	0	0	0	0	0
76.4	2.48872	0.269109	3.74377	0.515152	2.92568	0.725748	0	0	0	0	28.5439	0.876667	28.8881	0.662049	0	0	0	0	0	0	0	0	0	0	0	0	0	0
76.6	1.11181	0.188209	1.80467	0.351548	1.39107	0.469455	0	0	0	0	26.2423	0.860686	26.5497	0.634782	0	0	0	0	0	0	0	0	0	0	0	0	0	0
76.8	0.334074	0.0967538	0.606666	0.176769	0.428693	0.220564	0	0	0	0	23.9047	0.818709	24.2129	0.614292	0	0	0	0	0	0	0	0	0	0	0	0	0	0
77	0	0	0	0	0	0	0	0	0	0	21.5771	0.761283	21.9325	0.582262	0	0	0	0	0	0	0	0	0	0	0	0	0	0
77.2	0	0	0	0	0	0	0	0	0	0	19.3755	0.724477	19.7541	0.552662	0	0	0	0	0	0	0	0	0	0	0	0	0	0
77.4	0	0	0	0	0	0	0	0	0	0	17.2497	0.692314	17.6339	0.516631	0	0	0	0	0	0	0	0	0	0	0	0	0	0
77.6	0	0	0	0	0	0	0	0	0	0	15.1695	0.644346	15.5791	0.495604	0	0	0	0	0	0	0	0	0	0	0	0	0	0
77.8	0	0	0	0	0	0	0	0	0	0	13.1677	0.593569	13.5664	0.472282	0	0	0	0	0	0	0	0	0	0	0	0	0	0
78	0	0	0	0	0	0	0	0	0	0	11.2095	0.550333	11.6026	0.448279	0	0	0	0	0	0	0	0	0	0	0	0	0	0
78.2	0	0	0	0	0	0	0	0	0	0	9.31859	0.495733	9.71256	0.432904	0	0	0	0	0	0	0	0	0	0	0	0	0	0
78.4	0	0	0	0	0	0	0	0	0	0	7.60686	0.416491	7.97565	0.400876	0	0	0	0	0	0	0	0	0	0	0	0	0	0
78.6	0	0	0	0	0	0	0	0	0	0	6.07404	0.353417	6.43951	0.370428	0	0	0	0	0	0	0	0	0	0	0	0	0	0
78.8	0	0	0	0	0	0	0	0	0	0	4.7512	0.29727	5.08658	0.322454	0	0	0	0	0	0	0	0	0	0	0	0	0	0
79	0	0	0	0	0	0	0	0	0	0	3.55982	0.221161	3.86391	0.261507	0	0	0	0	0	0	0	0	0	0	0	0	0	0
79.2	0	0	0	0	0	0	0	0	0	0	2.56623	0.149264	2.81952	0.198893	0	0	0	0	0	0	0	0	0	0	0	0	0	0
79.4	0	0	0	0	0	0	0	0	0	0	1.76914	0.0938706	1.96603	0.148447	0	0	0	0	0	0	0	0	0	0	0	0	0	0
79.6	0	0	0	0	0	0	0	0	0	0	1.07699	0.0574949	1.21346	0.085973	0	0	0	0	0	0	0	0	0	0	0	0	0	0
79.8	0	0	0	0	0	0	0	0	0	0	0.4867	0.0307927	0.568547	0.0423889	0	0	0	0	0	0	0	0	0	0	0	0	0	0
80	0	0	0	0	0	0	0	0	0	0	0	0	0	0	0	0	0	0	0	0	0	0	0	0	0	0	0	0
SD - standard deviation
